# Supplementary material for: Sulfatide Acts as a Regulatory Molecule Controlling β1 Integrin–STAT5 Signaling and BOLA2-Dependent Apoptotic Pathway in Breast Cancer Cells
Source: Int J Mol Sci. 2025 Dec 9;26(24):11873. doi: 10.3390/ijms262411873 (PMC12733076; doi:10.3390/ijms262411873)
Supplement: Supplementary file 1 [file ijms-26-11873-s001.zip]

Archive with 8 entries (8 files):
- Fig S1.tif
- Fig S2.tif
- Fig S3.tif
- Fig S4.tif
- Supplementary Materials.docx
- Table S1.docx
- Table S2.docx
- Table S3.docx
